# Supplementary material for: Expression pattern of immediate early genes in the cerebellum of D1R KO, D2R KO, and wild type mice under vestibular-controlled activity
Source: Front Cell Dev Biol. 2015 Jun 17;3:38. doi: 10.3389/fcell.2015.00038 (PMC4469897; doi:10.3389/fcell.2015.00038)
Supplement: Supplementary file 1 [file DataSheet2.XLS]

## Sheet: For paper
Supplementary | History of motor tasks in experiment 2
		D1R and D2R KO mice							WT mice
week	day	Task	remarks				week	day	Task	remarks
1st	1	carry in, normal breeding					1st	1	carry in, normal breeding
	2							2
	3	start handling & mesuring BW						3
	4							4
	5							5
	6							6
	7	divide mice to individual cage, start handling & mesuring BW						7
2nd	1						2nd	1
	2							2
	3							3
	4							4
	5	Pre Se. of Rota-rod (RR)	0 rpm					5
	6	day 2nd						6
	7	day 3nd						7
3rd	1	1st Se. of RR, day 1st	5 (SF group) or 15 (FS group) rpm				3rd	1
	2	day 2nd						2	divide mice to individual cage, start handling & mesuring BW
	3	day 3nd						3
	4	day 4nd						4
	5	day 5nd						5	Pre Se. of Rota-rod (RR)	0 rpm
	6	day 6nd						6	day 2nd
	7	day 7nd						7	day 3nd
4th	1	rest					4th	1	1st Se. of RR, day 1st	15 rpm
	2	2nd Se., day 1st	15 (SF group) or 5 (FS group) rpm					2	day 2nd
	3	day 2nd						3	day 3nd
	4	day 3nd						4	day 4nd
	5	day 4nd						5	day 5nd
	6	day 5nd						6	day 6nd
	7	day 6nd						7	day 7nd
5th	1	day 7nd					5th	1	day 8nd
	2							2	day 9nd
	3							3	day 10nd
	4							4	rest
	5							5	2nd Se., day 1st	5 rpm
	6							6	day 2nd
	7							7	day 3nd
6th	1						6th	1	day 4nd
	2	start control water intake	[deveded 2 groups until week 13th day 1]					2	day 5nd
	3	[Group 1]		[Group 2]				3	rest
	4	Pre Se. of Step-Wheel (SW)	0 turn/min, 5min	Pre Se. of Step-Wheel (SW)	0 turn/min, 5min			4	3rd Se., day 1st	25 rpm
	5	day 2nd		day 2nd				5	day 2nd
	6	day 3nd		day 3nd				6	day 3nd
	7	rest, give water for 4 min in cage		normal breeding				7	day 4nd
7th	1	1st Se. of SW, day 1st	B2 pattern, 2 turn/min x 6turn				7th	1	day 5nd
	2	day 2nd						2
	3	day 3nd						3
	4	day 4nd						4	measuring water intake in cage, day 1
	5	day 5nd						5	day 2nd
	6	day 6nd		start control water intake				6	day 3nd
	7	day 7nd						7	start control water intake
8th	1	rest, give water for 4 min in cage		rest, give water for 4 min in cage			8th	1
	2							2	Pre Se. of Step-Wheel (SW)	0 turn/min, 5min
	3	2nd Se. day 1st	A pattern, 2 turn/min x 6 turns	1st Se. of SW, day 1st	B2 pattern, 2 turn/min x 6turn			3
	4	day 2nd		day 2nd				4
	5	day 3nd		day 3nd				5	1st Se. of SW, day 1st	B2 pattern, 2 turn/min x 6turn
	6	day 4nd		day 4nd				6	day 2nd
	7	day 5nd		day 5nd				7	day 3nd
9th	1	day 6nd		day 6nd			9th	1	day 4nd
	2	day 7nd		day 7nd				2	day 5nd
	3	rest, give water for 4 min in cage		rest, give water for 4 min in cage				3	day 6nd
	4							4	day 7nd
	5	3rd Se. day 1st	A pattern, 3 turn/min x 6 turns	2nd Se. day 1st	A pattern, 2 turn/min x 6 turns			5	rest, give water for 4 min in cage
	6	day 2nd		day 2nd				6
	7	day 3nd		day 3nd				7	2nd Se. day 1st	A pattern, 2 turn/min x 6 turns
10th	1	day 4nd		day 4nd			10th	1	day 2nd
	2	day 5nd		day 5nd				2	day 3nd
	3	day 6nd		day 6nd				3	day 4nd
	4	day 7nd		day 7nd				4	day 5nd
	5	rest, give water for 4 min in cage		rest, give water for 4 min in cage				5	day 6nd
	6							6	day 7nd
	7	4th Se. day 1st	C1 pattern 3 turn/min x 6 turns	3rd Se. day 1st	A pattern, 3 turn/min x 6 turns			7	rest, give water for 4 min in cage
11th	1	day 2nd		day 2nd			11th	1
	2	day 3nd		day 3nd				2	3rd Se. day 1st	A pattern, 3 turn/min x 6 turns
	3	day 4nd		day 4nd				3	day 2nd
	4	day 5nd		day 5nd				4	day 3nd
	5	day 6nd		day 6nd				5	day 4nd
	6	day 7nd		day 7nd				6	day 5nd
	7	rest, give water for 4 min in cage		rest, give water for 4 min in cage				7	day 6nd
12th	1						12th	1	day 7nd
	2	WR [5.C1-1 110624] 20x6	C2 pattern 3 turn/min x 6 turns	4th Se. day 1st	C1 pattern 3 turn/min x 6 turns			2	rest, give water for 4 min in cage
	3	day 2nd		day 2nd				3
	4	day 3nd		day 3nd				4	4th Se. day 1st	C1 pattern, 3 turn/min x 6 turns
	5	day 4nd		day 4nd				5	day 2nd
	6	day 5nd		day 5nd				6	day 3nd
	7	day 6nd		day 6nd				7	day 4nd
13th	1	day 7nd	[be togather 2 groups after here]	day 7nd	[be togather 2 groups after here]		13th	1	day 5nd
	2	measuring water intake in cage, day 1						2	day 6nd
	3	day 2nd						3	day 7nd
	4	day 3nd						4	rest, give water for 4 min in cage
	5	day 4nd						5	5th Se. day 1st	C2 or C3 pattern, 3 turn/min x 6 turns
	6	normal breeding						6	day 2nd
	7							7	day 3nd
14th	1						14th	1	day 4nd
	2							2	day 5nd
	3							3	day 6nd
	4	start control water intake						4	day 7nd
	5							5	rest, give water for 4 min in cage
	6	rest, give water for 4 min in cage						6	6th Se. day 1st	C2 or C3 pattern, 3 turn/min x 6 turns
	7							7	day 2nd
15th	1	measuring water intake in ststionary SW, day 1					15th	1	day 3nd
	2	day 2nd						2	day 4nd
	3	day 3nd						3	day 5nd
	4	rest, give water for 4 min in cage						4	day 6nd
	5	normal breeding						5	day 7nd
	6							6	rest, give water for 4 min in cage
	7	3rd Se. of RR, day 1st	5 rpm					7	measuring water intake in ststionary SW, day 1
16th	1	day 2nd					16th	1	day 2nd
	2	day 3nd						2	day 3nd
	3	rest						3	measuring water intake in cage, day 1
	4	4th Se. of RR, day 1st	10 rpm					4	day 2nd
	5	day 2nd						5	day 3nd
	6	day 3nd						6	normal breeding
	7	day 4nd						7
17th	1	day 5nd					17th	1
	2	day 6nd						2
	3	day 7nd						3	Pre Se., of RR	0 rpm
	4	rest						4	day 2nd
	5	5th Se. of RR, day 1st	15 rpm					5	day 3nd
	6	day 2nd						6	5th Se. of RR, day 1st	5 rpm / sacrifice pre and day 1 group
	7	day 3nd						7	day 2nd
18th	1	day 4nd					18th	1	day 3nd
	2	day 5nd						2	day 4nd
	3	day 6nd						3	day 5nd	sacrifice day 5 group
	4	day 7nd
	5	normal breeding
	6
	7
19th	1
	2
	3
	4
	5
	6	Pre Se., of RR	0 rpm
	7	day 2nd
20th	1	day 3nd
	2	5th Se. of RR, day 1st	5 rpm / sacrifice pre and day 1 group
	3	day 2nd
	4	day 3nd
	5	day 4nd
	6	day 5nd	sacrifice day 5 group
